# Supplementary material for: The Association between 25-Hydroxyvitamin D Concentration and Telomere Length in the Very-Old: The Newcastle 85+ Study
Source: Nutrients. 2021 Dec 1;13(12):4341. doi: 10.3390/nu13124341 (PMC8707859; doi:10.3390/nu13124341)
Supplement: Supplementary file 1 [file nutrients-13-04341-s001.zip]

Archive with 1 entries (1 files):
- nutrients-1413676-supplementary.pdf
